# Supplementary material for: Crystal structures of human lysosomal EPDR1 reveal homology with the superfamily of bacterial lipoprotein transporters
Source: Commun Biol. 2019 Feb 5;2:52. doi: 10.1038/s42003-018-0262-9 (PMC6363788; doi:10.1038/s42003-018-0262-9)
Supplement: Supplementary file 2 — Supplementary Data 1 [file 42003_2018_262_MOESM2_ESM.xlsx]

## Sheet: proteins
Supplementary Dataset 1: Proteins from selected eukaryotes that contain EPDR domains
List of protein names and sequence identifiers for the proteins used in Fig. 9b,c and Supplementary Table 1.
Organism	UniprotKB ID	# of domains	Subgroup
Anolis carolinensis (Green anole) (American chameleon)	G1KU93	1	MERP/EPDR1/EPDR1-like
Chelonia mydas (Green sea-turtle) (Chelonia agassizi)	M7B3T2	1	MERP/EPDR1/EPDR1-like
Crassostrea gigas (Pacific oyster) (Crassostrea angulata)	K1QAN0	1	MERP/EPDR1/EPDR1-like
Danio rerio (Zebrafish) (Brachydanio rerio)	Q6DH25	1	MERP/EPDR1/EPDR1-like
Gallus gallus (Chicken)	A0A1D5PC09	1	MERP/EPDR1/EPDR1-like
Homo sapiens (Human)	Q9UM22	1	MERP/EPDR1/EPDR1-like
Latimeria chalumnae (West Indian ocean coelacanth)	H3AA94	1	MERP/EPDR1/EPDR1-like
Lepisosteus oculatus (Spotted gar)	W5N096	1	MERP/EPDR1/EPDR1-like
Lottia gigantea (Giant owl limpet)	V4CIC5	1	MERP/EPDR1/EPDR1-like
Monodelphis domestica (Gray short-tailed opossum)	F6PI86	1	MERP/EPDR1/EPDR1-like
Monosiga brevicollis (Choanoflagellate)	A9VBD9	1	MERP/EPDR1/EPDR1-like
Mus musculus (Mouse)	Q99M71	1	MERP/EPDR1/EPDR1-like
Oryzias latipes (Japanese rice fish) (Japanese killifish)	H2LP92	1	MERP/EPDR1/EPDR1-like
Salmo salar (Atlantic salmon)	A0A1S3LUQ6	1	MERP/EPDR1/EPDR1-like
Strongylocentrotus purpuratus (Purple sea urchin)	W4X9V4	1	MERP/EPDR1/EPDR1-like
Takifugu rubripes (Japanese pufferfish) (Fugu rubripes)	H2RYV6	1	MERP/EPDR1/EPDR1-like
Xenopus tropicalis (Western clawed frog) (Silurana tropicalis)	F6VRB7	1	MERP/EPDR1/EPDR1-like
Danio rerio (Zebrafish) (Brachydanio rerio)	F1R8R9	1	Fish-specific / Ependymin/Ependymin-like
Danio rerio (Zebrafish) (Brachydanio rerio)	F1RA32	1	Fish-specific / Ependymin/Ependymin-like
Danio rerio (Zebrafish) (Brachydanio rerio)	P17561	1	Fish-specific / Ependymin/Ependymin-like
Latimeria chalumnae (West Indian ocean coelacanth)	M3XKD4	1	Fish-specific / Ependymin/Ependymin-like
Oryzias latipes (Japanese rice fish) (Japanese killifish)	H2MWK0	1	Fish-specific / Ependymin/Ependymin-like
Oryzias latipes (Japanese rice fish) (Japanese killifish)	H2M6F8	1	Fish-specific / Ependymin/Ependymin-like
Oryzias latipes (Japanese rice fish) (Japanese killifish)	H2M6G8	1	Fish-specific / Ependymin/Ependymin-like
Oryzias latipes (Japanese rice fish) (Japanese killifish)	H2MAA7	1	Fish-specific / Ependymin/Ependymin-like
Salmo salar (Atlantic salmon)	A0A1S3L2Y0	1	Fish-specific / Ependymin/Ependymin-like
Salmo salar (Atlantic salmon)	B5X393	1	Fish-specific / Ependymin/Ependymin-like
Salmo salar (Atlantic salmon)	B5X8F2	1	Fish-specific / Ependymin/Ependymin-like
Salmo salar (Atlantic salmon)	B5X8W5	1	Fish-specific / Ependymin/Ependymin-like
Salmo salar (Atlantic salmon)	P28772	1	Fish-specific / Ependymin/Ependymin-like
Takifugu rubripes (Japanese pufferfish) (Fugu rubripes)	H2T666	1	Fish-specific / Ependymin/Ependymin-like
Takifugu rubripes (Japanese pufferfish) (Fugu rubripes)	H2UMQ0	1	Fish-specific / Ependymin/Ependymin-like
Takifugu rubripes (Japanese pufferfish) (Fugu rubripes)	H2U0P6	1	Fish-specific / Ependymin/Ependymin-like
Branchiostoma floridae (Florida lancelet) (Amphioxus)	C3Z3U5	1	Basal-1
Branchiostoma floridae (Florida lancelet) (Amphioxus)	C3Z3U8	1	Basal-1
Branchiostoma floridae (Florida lancelet) (Amphioxus)	C3Z718	1	Basal-1
Branchiostoma floridae (Florida lancelet) (Amphioxus)	C3Z3V1	1	Basal-1
Branchiostoma floridae (Florida lancelet) (Amphioxus)	C3Z3U7	1	Basal-1
Branchiostoma floridae (Florida lancelet) (Amphioxus)	C3Z3U9	1	Basal-1
Branchiostoma floridae (Florida lancelet) (Amphioxus)	C3Z3U4	1	Basal-1
Branchiostoma floridae (Florida lancelet) (Amphioxus)	C3Y2G0	1	Basal-1
Branchiostoma floridae (Florida lancelet) (Amphioxus)	C3Z3U6	1	Basal-1
Branchiostoma floridae (Florida lancelet) (Amphioxus)	C3Z457	1	Basal-1
Branchiostoma floridae (Florida lancelet) (Amphioxus)	C3YTA0	1	Basal-1
Branchiostoma floridae (Florida lancelet) (Amphioxus)	C3Z719	1	Basal-1
Branchiostoma floridae (Florida lancelet) (Amphioxus)	C3YS43	1	Basal-1
Branchiostoma floridae (Florida lancelet) (Amphioxus)	C3XQQ8	2	Basal-1
Branchiostoma floridae (Florida lancelet) (Amphioxus)	C3YUR7	2	Basal-1
Capsaspora owczarzaki (strain ATCC 30864)	A0A0D2WI10	1	Basal-1
Ciona intestinalis (Transparent sea squirt) (Ascidia intestinalis)	H2XKX3	1	Basal-1
Ciona intestinalis (Transparent sea squirt) (Ascidia intestinalis)	F6T7K5	1	Basal-1
Ciona intestinalis (Transparent sea squirt) (Ascidia intestinalis)	F6T7L2	1	Basal-1
Ciona intestinalis (Transparent sea squirt) (Ascidia intestinalis)	H2Y2X3	1	Basal-1
Crassostrea gigas (Pacific oyster) (Crassostrea angulata)	K1R7Q9	1	Basal-1
Crassostrea gigas (Pacific oyster) (Crassostrea angulata)	K1R7R5	1	Basal-1
Crassostrea gigas (Pacific oyster) (Crassostrea angulata)	K1RIT0	1	Basal-1
Crassostrea gigas (Pacific oyster) (Crassostrea angulata)	K1QKG2	1	Basal-1
Crassostrea gigas (Pacific oyster) (Crassostrea angulata)	K1Q8V3	1	Basal-1
Crassostrea gigas (Pacific oyster) (Crassostrea angulata)	K1RRY6	1	Basal-1
Crassostrea gigas (Pacific oyster) (Crassostrea angulata)	K1QKU3	1	Basal-1
Crassostrea gigas (Pacific oyster) (Crassostrea angulata)	K1RDP1	1	Basal-1
Crassostrea gigas (Pacific oyster) (Crassostrea angulata)	K1PP20	1	Basal-1
Crassostrea gigas (Pacific oyster) (Crassostrea angulata)	K1R178	1	Basal-1
Crassostrea gigas (Pacific oyster) (Crassostrea angulata)	K1Q1Q8	1	Basal-1
Crassostrea gigas (Pacific oyster) (Crassostrea angulata)	K1QJ28	2	Basal-1
Crassostrea gigas (Pacific oyster) (Crassostrea angulata)	K1PT03	2	Basal-1
Dictyostelium discoideum (Slime mold)	Q54L19	1	Basal-1
Leishmania major	E9AFK1	1	Basal-1
Lottia gigantea (Giant owl limpet)	V4A0A4	1	Basal-1
Lottia gigantea (Giant owl limpet)	V4A9W0	1	Basal-1
Lottia gigantea (Giant owl limpet)	V4A507	1	Basal-1
Lottia gigantea (Giant owl limpet)	V3Z252	1	Basal-1
Lottia gigantea (Giant owl limpet)	V4B6H4	1	Basal-1
Lottia gigantea (Giant owl limpet)	V3ZIS7	1	Basal-1
Lottia gigantea (Giant owl limpet)	V4BE89	1	Basal-1
Lottia gigantea (Giant owl limpet)	V3Z0U7	1	Basal-1
Lottia gigantea (Giant owl limpet)	V3ZIT2	1	Basal-1
Lottia gigantea (Giant owl limpet)	V4A6Z5	1	Basal-1
Lottia gigantea (Giant owl limpet)	V3ZHP5	1	Basal-1
Lottia gigantea (Giant owl limpet)	V4B6J2	1	Basal-1
Lottia gigantea (Giant owl limpet)	V4BP88	1	Basal-1
Lottia gigantea (Giant owl limpet)	V3ZTB2	2	Basal-1
Monosiga brevicollis (Choanoflagellate)	A9V2L7	1	Basal-1
Monosiga brevicollis (Choanoflagellate)	A9US61	1	Basal-1
Monosiga brevicollis (Choanoflagellate)	A9V025	1	Basal-1
Monosiga brevicollis (Choanoflagellate)	A9V4G6	2	Basal-1
Naegleria gruberi (Amoeba)	D2VWS8	1	Basal-1
Naegleria gruberi (Amoeba)	D2VHN4	1	Basal-1
Naegleria gruberi (Amoeba)	D2VM59	1	Basal-1
Naegleria gruberi (Amoeba)	D2V8P8	1	Basal-1
Strongylocentrotus purpuratus (Purple sea urchin)	W4XTH9	1	Basal-1
Strongylocentrotus purpuratus (Purple sea urchin)	W4XF97	1	Basal-1
Strongylocentrotus purpuratus (Purple sea urchin)	W4XAN2	1	Basal-1
Strongylocentrotus purpuratus (Purple sea urchin)	W4ZKE2	1	Basal-1
Strongylocentrotus purpuratus (Purple sea urchin)	W4Y5G7	1	Basal-1
Trichoplax adhaerens (Trichoplax reptans)	B3RN42	1	Basal-1
Trichoplax adhaerens (Trichoplax reptans)	B3RLT6	1	Basal-1
Trichoplax adhaerens (Trichoplax reptans)	B3SE41	1	Basal-1
Trichoplax adhaerens (Trichoplax reptans)	B3RN45	1	Basal-1
Trichoplax adhaerens (Trichoplax reptans)	B3RPE4	1	Basal-1
Trichoplax adhaerens (Trichoplax reptans)	B3RN47	1	Basal-1
Trichoplax adhaerens (Trichoplax reptans)	B3RN43	1	Basal-1
Trichoplax adhaerens (Trichoplax reptans)	B3SE43	1	Basal-1
Trichoplax adhaerens (Trichoplax reptans)	B3SE42	1	Basal-1
Trichoplax adhaerens (Trichoplax reptans)	B3RPG0	1	Basal-1
Trichoplax adhaerens (Trichoplax reptans)	B3RN48	1	Basal-1
Trichoplax adhaerens (Trichoplax reptans)	B3RN41	1	Basal-1
Trichoplax adhaerens (Trichoplax reptans)	B3RPG6	1	Basal-1
Amphimedon queenslandica (Sponge)	I1E8N0	1	Basal-2
Amphimedon queenslandica (Sponge)	I1FVZ3	2	Basal-2
Amphimedon queenslandica (Sponge)	I1FVZ2	2	Basal-2
Branchiostoma floridae (Florida lancelet) (Amphioxus)	C3YMV7	1	Basal-2
Branchiostoma floridae (Florida lancelet) (Amphioxus)	C3Z7W5	2	Basal-2
Branchiostoma floridae (Florida lancelet) (Amphioxus)	C3Z0R1	2	Basal-2
Branchiostoma floridae (Florida lancelet) (Amphioxus)	C3ZGC7	2	Basal-2
Branchiostoma floridae (Florida lancelet) (Amphioxus)	C3YB91	2	Basal-2
Branchiostoma floridae (Florida lancelet) (Amphioxus)	C3ZJY0	4	Basal-2
Capsaspora owczarzaki (strain ATCC 30864)	A0A0D2WJ01	1	Basal-2
Capsaspora owczarzaki (strain ATCC 30864)	A0A0D2WMN5	1	Basal-2
Capsaspora owczarzaki (strain ATCC 30864)	A0A0D2WR34	1	Basal-2
Capsaspora owczarzaki (strain ATCC 30864)	A0A0D2UEN2	1	Basal-2
Capsaspora owczarzaki (strain ATCC 30864)	A0A0D2X0V0	2	Basal-2
Ciona intestinalis (Transparent sea squirt) (Ascidia intestinalis)	F6YPW2	2	Basal-2
Crassostrea gigas (Pacific oyster) (Crassostrea angulata)	K1RIQ4	1	Basal-2
Crassostrea gigas (Pacific oyster) (Crassostrea angulata)	K1QZS4	1	Basal-2
Crassostrea gigas (Pacific oyster) (Crassostrea angulata)	K1R990	2	Basal-2
Crassostrea gigas (Pacific oyster) (Crassostrea angulata)	K1R2X6	2	Basal-2
Crassostrea gigas (Pacific oyster) (Crassostrea angulata)	K1QRD1	2	Basal-2
Crassostrea gigas (Pacific oyster) (Crassostrea angulata)	K1R0X1	2	Basal-2
Crassostrea gigas (Pacific oyster) (Crassostrea angulata)	K1QRX2	3	Basal-2
Lottia gigantea (Giant owl limpet)	V3ZU72	2	Basal-2
Lottia gigantea (Giant owl limpet)	V3ZZY7	2	Basal-2
Lottia gigantea (Giant owl limpet)	V4AT95	2	Basal-2
Lottia gigantea (Giant owl limpet)	V3Z9D7	2	Basal-2
Lottia gigantea (Giant owl limpet)	V4AZF9	2	Basal-2
Lottia gigantea (Giant owl limpet)	V3Z3B9	3	Basal-2
Monosiga brevicollis (Choanoflagellate)	A9V081	2	Basal-2
Naegleria gruberi (Amoeba)	D2VW64	1	Basal-2
Naegleria gruberi (Amoeba)	D2W4Z9	1	Basal-2
Naegleria gruberi (Amoeba)	D2W1U9	1	Basal-2
Nematostella vectensis (Starlet sea anemone)	A7RUC8	1	Basal-2
Strongylocentrotus purpuratus (Purple sea urchin)	W4XMJ2	1	Basal-2
Strongylocentrotus purpuratus (Purple sea urchin)	W4YJE0	1	Basal-2
Strongylocentrotus purpuratus (Purple sea urchin)	W4Z6L1	2	Basal-2
Amphimedon queenslandica (Sponge)	I1FJJ7	1	EPDR+cathepsin
Anolis carolinensis (Green anole) (American chameleon)	H9G4N8	1	EPDR+cathepsin
Anopheles gambiae (African malaria mosquito)	Q7QL68	1	EPDR+cathepsin
Branchiostoma floridae (Florida lancelet) (Amphioxus)	C3YBJ4	1	EPDR+cathepsin
Chelonia mydas (Green sea-turtle) (Chelonia agassizi)	M7B6C5	1	EPDR+cathepsin
Chlamydomonas reinhardtii (Chlamydomonas smithii)	A8IGP7	1	EPDR+cathepsin
Chlamydomonas reinhardtii (Chlamydomonas smithii)	A8JID7	1	EPDR+cathepsin
Danio rerio (Zebrafish) (Brachydanio rerio)	F1R9W6	1	EPDR+cathepsin
Dictyostelium discoideum (Slime mold)	Q54TR1	1	EPDR+cathepsin
Drosophila melanogaster (Fruit fly)	Q9V3U6	1	EPDR+cathepsin
Gallus gallus (Chicken)	F1NHB8	1	EPDR+cathepsin
Giardia intestinalis (Giardia lamblia)	V6U3J6	1	EPDR+cathepsin
Giardia intestinalis (Giardia lamblia)	V6U8D8	1	EPDR+cathepsin
Helobdella robusta (Californian leech)	T1G738	1	EPDR+cathepsin
Latimeria chalumnae (West Indian ocean coelacanth)	H3BCE0	1	EPDR+cathepsin
Lepisosteus oculatus (Spotted gar)	W5MBM0	1	EPDR+cathepsin
Lottia gigantea (Giant owl limpet)	V4AB89	1	EPDR+cathepsin
Monosiga brevicollis (Choanoflagellate)	A9UVT4	1	EPDR+cathepsin
Nematostella vectensis (Starlet sea anemone)	A7RWG6	1	EPDR+cathepsin
Nematostella vectensis (Starlet sea anemone)	A7SM85	1	EPDR+cathepsin
Oryzias latipes (Japanese rice fish) (Japanese killifish)	H2LM82	1	EPDR+cathepsin
Salmo salar (Atlantic salmon)	B5X4D9	1	EPDR+cathepsin
Strongylocentrotus purpuratus (Purple sea urchin)	W4ZD57	1	EPDR+cathepsin
Takifugu rubripes (Japanese pufferfish) (Fugu rubripes)	H2UDL5	1	EPDR+cathepsin
Trichomonas vaginalis	A2ECZ7	1	EPDR+cathepsin
Trichomonas vaginalis	A2EED5	1	EPDR+cathepsin
Trichomonas vaginalis	A2F844	1	EPDR+cathepsin
Trichomonas vaginalis	A2FP35	1	EPDR+cathepsin
Trichoplax adhaerens (Trichoplax reptans)	B3RJ92	1	EPDR+cathepsin
Trichoplax adhaerens (Trichoplax reptans)	B3RJ93	1	EPDR+cathepsin
Trichoplax adhaerens (Trichoplax reptans)	B3RJ94	1	EPDR+cathepsin
Arabidopsis thaliana (Mouse-ear cress)	Q8L9Q7	1	Plant-specific
Arabidopsis thaliana (Mouse-ear cress)	A0A178UY14	1	Plant-specific
Arabidopsis thaliana (Mouse-ear cress)	Q67YC9	1	Plant-specific
Zea mays (Maize)	A0A1D6LBY3	1	Plant-specific
Zea mays (Maize)	A0A1D6IA78	1	Plant-specific
Zea mays (Maize)	B6T9N7	1	Plant-specific
Zea mays (Maize)	A0A1D6HUQ8	1	Plant-specific
Branchiostoma floridae (Florida lancelet) (Amphioxus)	C3ZKS1	1	Other
Branchiostoma floridae (Florida lancelet) (Amphioxus)	C3ZMC4	1	Other
Branchiostoma floridae (Florida lancelet) (Amphioxus)	C3Z908	1	Other
Branchiostoma floridae (Florida lancelet) (Amphioxus)	C3ZMC3	1	Other
Branchiostoma floridae (Florida lancelet) (Amphioxus)	C3ZMC7	2	Other
Danio rerio (Zebrafish) (Brachydanio rerio)	X1WGB2	1	Other
Danio rerio (Zebrafish) (Brachydanio rerio)	F1R8R0	1	Other
Danio rerio (Zebrafish) (Brachydanio rerio)	Q1L8P5	1	Other
Danio rerio (Zebrafish) (Brachydanio rerio)	E7F2B2	1	Other
Danio rerio (Zebrafish) (Brachydanio rerio)	Q1L8P4	1	Other
Danio rerio (Zebrafish) (Brachydanio rerio)	A0A0N4SU18	1	Other
Naegleria gruberi (Amoeba)	D2VJ90	1	Other
Naegleria gruberi (Amoeba)	D2W6C0	1	Other
Naegleria gruberi (Amoeba)	D2VKX4	1	Other

## Sheet: species
Count of domains in selected eukaryotic species
				Subgroup (# of domains)
species name	common name	# of proteins identified	# of domains identified	MERP	Fish-specific / Ependymin	Basal-1	Basal-2	EPDR+Cath	Plant-specific	Other
Trichomonas vaginalis		4	4	0	0	0	0	4	0	0
Dictyostelium discoideum	slime mould	2	2	0	0	1	0	1	0	0
Giardia intestinalis		2	2	0	0	0	0	2	0	0
Leishmania major		1	1	0	0	1	0	0	0	0
Chlamydomonas reinhardtii	alga	2	2	0	0	0	0	2	0	0
Zea mays	maize	4	4	0	0	0	0	0	4	0
Arabidopsis thaliana	thale cress	3	3	0	0	0	0	0	3	0
Naegleria gruberi	amoeba	10	10	0	0	4	3	0	0	3
Schizosaccharomyces pombe	fission yeast	0	0	0	0	0	0	0	0	0
Saccharomyces cerevisiae	budding yeast	0	0	0	0	0	0	0	0	0
Aspergillus niger		0	0	0	0	0	0	0	0	0
Capsaspora owczarzaki		6	7	0	0	1	6	0	0	0
Monosiga brevicollis	Choanoflagellate	7	9	1	0	5	2	1	0	0
Trichoplax adhaerens	Placozoa	16	16	0	0	13	0	3	0	0
Amphimedon queenslandica	sponge	4	6	0	0	0	5	1	0	0
Nematostella vectensis	starlet sea anemone	3	3	0	0	0	1	2	0	0
Lottia gigantea	owl limpet	22	30	1	0	15	13	1	0	0
Crassostrea gigas	Pacific oyster	21	29	1	0	15	13	0	0	0
Helobdella robusta	California leech	1	1	0	0	0	0	1	0	0
Capitella teleta	bristle worm	0	0	0	0	0	0	0	0	0
Caenorhabditis elegans	nematode	0	0	0	0	0	0	0	0	0
Anopheles gambiae	African malaria mosquito	1	1	0	0	0	0	1	0	0
Drosophila melanogaster	fruit fly	1	1	0	0	0	0	1	0	0
Strongylocentrotus purpuratus	purple sea urchin	10	11	1	0	5	4	1	0	0
Branchiostoma floridae	Florida lancelet (amphioxus)	27	37	0	0	17	13	1	0	6
Ciona intestinalis	vase tunicate, sea squirt	5	6	0	0	4	2	0	0	0
Lepisosteus oculatus	spotted gar	2	2	1	0	0	0	1	0	0
Danio rerio	zebrafish	11	11	1	3	0	0	1	0	6
Salmo salar	Atlantic salmon	7	7	1	5	0	0	1	0	0
Takifugu rubripes	Japanese pufferfish	5	5	1	3	0	0	1	0	0
Oryzias latipes	Japanese medaka	6	6	1	4	0	0	1	0	0
Latimeria chalumnae	coelacanth	3	3	1	1	0	0	1	0	0
Xenopus tropicalis	tropical clawed frog	1	1	1	0	0	0	0	0	0
Anolis carolinensis	green anole	2	2	1	0	0	0	1	0	0
Gallus gallus	chicken	2	2	1	0	0	0	1	0	0
Chelonia mydas	green sea turtle	2	2	1	0	0	0	1	0	0
Ornithorhynchus anatinus	platypus	0	0	0	0	0	0	0	0	0
Monodelphis domestica	gray short-tailed opossum	1	1	1	0	0	0	0	0	0
Homo sapiens	human	1	1	1	0	0	0	0	0	0
Mus musculus	house mouse	1	1	1	0	0	0	0	0	0
	domain count:		229	17	16	81	62	31	7	15
	protein count:	196		17	16	75	36	31	7	14
Bold: no identified EPDR proteins
